# Supplementary material for: Fanconi Anemia Patients from an Indigenous Community in Mexico Carry a New Founder Pathogenic Variant in FANCG
Source: Int J Mol Sci. 2022 Feb 20;23(4):2334. doi: 10.3390/ijms23042334 (PMC8877758; doi:10.3390/ijms23042334)
Supplement: Supplementary file 1 [file ijms-23-02334-s001.zip]

Archive with 3 entries (3 files):
- Supplementary Figure S1.pdf
- Supplementary Table S1.pdf
- Supplementary Table S2.xlsx
